# Supplementary material for: Trifluoromethylated Pyrazoles via Sequential (3 + 2)-Cycloaddition of Fluorinated Nitrile Imines with Chalcones and Solvent-Dependent Deacylative Oxidation Reactions
Source: Org Lett. 2022 Mar 28;24(13):2499–503. doi: 10.1021/acs.orglett.2c00521 (PMC9003577; doi:10.1021/acs.orglett.2c00521)
Supplement: Supplementary file 1 — ol2c00521_si_002.zip [file ol2c00521_si_002.zip]

Archive with 2,180 entries (1,798 files):
- FIDs for publication/
- FIDs for publication/2a/
- FIDs for publication/2a/1/
- FIDs for publication/2a/1/1H trans.bmp
- FIDs for publication/2a/1/2a 1h.png
- FIDs for publication/2a/1/ACQU
- FIDs for publication/2a/1/ACQUs
- FIDs for publication/2a/1/audita.txt
- FIDs for publication/2a/1/Document 7.mnova
- FIDs for publication/2a/1/fid
- FIDs for publication/2a/1/format.temp
- FIDs for publication/2a/1/pdata/
- FIDs for publication/2a/1/pdata/1/
- FIDs for publication/2a/1/pdata/1/outd
- FIDs for publication/2a/1/pdata/1/PROC
- FIDs for publication/2a/1/pdata/1/PROCs
- FIDs for publication/2a/1/pdata/1/title
- FIDs for publication/2a/1/pulseprogram
- FIDs for publication/2a/1/scon2
- FIDs for publication/2a/1/shimvalues
- FIDs for publication/2a/1/trans 1H.png
- FIDs for publication/2a/1/uxnmr.par
- FIDs for publication/2a/11/
- FIDs for publication/2a/11/2a 13c.png
- FIDs for publication/2a/11/acqu
- FIDs for publication/2a/11/acqus
- FIDs for publication/2a/11/audita.txt
- FIDs for publication/2a/11/cpdprg2
- FIDs for publication/2a/11/Document 2.mnova
- FIDs for publication/2a/11/fid
- FIDs for publication/2a/11/format.temp
- FIDs for publication/2a/11/pdata/
- FIDs for publication/2a/11/pdata/1/
- FIDs for publication/2a/11/pdata/1/outd
- FIDs for publication/2a/11/pdata/1/proc
- FIDs for publication/2a/11/pdata/1/procs
- FIDs for publication/2a/11/prosol_History
- FIDs for publication/2a/11/pulseprogram
- FIDs for publication/2a/11/scon2
- FIDs for publication/2a/11/shimvalues
- FIDs for publication/2a/11/trans 13C.bmp
- FIDs for publication/2a/11/uxnmr.par
- FIDs for publication/2b/
- FIDs for publication/2b/10/
- FIDs for publication/2b/10/2b 1h.png
- FIDs for publication/2b/10/acqu
- FIDs for publication/2b/10/acqus
- FIDs for publication/2b/10/audita.txt
- FIDs for publication/2b/10/Document 1.mnova
- FIDs for publication/2b/10/fid
- FIDs for publication/2b/10/format.temp
- FIDs for publication/2b/10/pdata/
- FIDs for publication/2b/10/pdata/1/
- FIDs for publication/2b/10/pdata/1/outd
- FIDs for publication/2b/10/pdata/1/proc
- FIDs for publication/2b/10/pdata/1/procs
- FIDs for publication/2b/10/prosol_History
- FIDs for publication/2b/10/pulseprogram
- FIDs for publication/2b/10/scon2
- FIDs for publication/2b/10/shimvalues
- FIDs for publication/2b/10/uxnmr.par
- FIDs for publication/2b/11/
- FIDs for publication/2b/11/2b 13c.png
- FIDs for publication/2b/11/acqu
- FIDs for publication/2b/11/acqus
- FIDs for publication/2b/11/audita.txt
- FIDs for publication/2b/11/cpdprg2
- FIDs for publication/2b/11/Document 2.mnova
- FIDs for publication/2b/11/fid
- FIDs for publication/2b/11/format.temp
- FIDs for publication/2b/11/pdata/
- FIDs for publication/2b/11/pdata/1/
- FIDs for publication/2b/11/pdata/1/outd
- FIDs for publication/2b/11/pdata/1/proc
- FIDs for publication/2b/11/pdata/1/procs
- FIDs for publication/2b/11/prosol_History
- FIDs for publication/2b/11/pulseprogram
- FIDs for publication/2b/11/scon2
- FIDs for publication/2b/11/shimvalues
- FIDs for publication/2b/11/uxnmr.par
- FIDs for publication/2c/
- FIDs for publication/2c/10/
- FIDs for publication/2c/10/2c 1h.png
- FIDs for publication/2c/10/acqu
- FIDs for publication/2c/10/acqus
- FIDs for publication/2c/10/audita.txt
- FIDs for publication/2c/10/Document 6.mnova
- FIDs for publication/2c/10/fid
- FIDs for publication/2c/10/format.temp
- FIDs for publication/2c/10/pdata/
- FIDs for publication/2c/10/pdata/1/
- FIDs for publication/2c/10/pdata/1/1i
- FIDs for publication/2c/10/pdata/1/1r
- FIDs for publication/2c/10/pdata/1/auditp.txt
- FIDs for publication/2c/10/pdata/1/intrng
- FIDs for publication/2c/10/pdata/1/outd
- FIDs for publication/2c/10/pdata/1/proc
- FIDs for publication/2c/10/pdata/1/procs
- FIDs for publication/2c/10/prosol_History
- FIDs for publication/2c/10/pulseprogram
- FIDs for publication/2c/10/scon2
- FIDs for publication/2c/10/shimvalues
- FIDs for publication/2c/10/uxnmr.par
- FIDs for publication/2c/11/
- FIDs for publication/2c/11/2c 13c.png
- FIDs for publication/2c/11/acqu
- FIDs for publication/2c/11/acqus
- FIDs for publication/2c/11/audita.txt
- FIDs for publication/2c/11/cpdprg2
- FIDs for publication/2c/11/Document 7.mnova
- FIDs for publication/2c/11/fid
- FIDs for publication/2c/11/format.temp
- FIDs for publication/2c/11/pdata/
- FIDs for publication/2c/11/pdata/1/
- FIDs for publication/2c/11/pdata/1/outd
- FIDs for publication/2c/11/pdata/1/proc
- FIDs for publication/2c/11/pdata/1/procs
- FIDs for publication/2c/11/prosol_History
- FIDs for publication/2c/11/pulseprogram
- FIDs for publication/2c/11/scon2
- FIDs for publication/2c/11/shimvalues
- FIDs for publication/2c/11/uxnmr.par
- FIDs for publication/2d/
- FIDs for publication/2d/10/
- FIDs for publication/2d/10/4d 1h.png
- FIDs for publication/2d/10/acqu
- FIDs for publication/2d/10/acqus
- FIDs for publication/2d/10/audita.txt
- FIDs for publication/2d/10/Document 3.mnova
- FIDs for publication/2d/10/fid
- FIDs for publication/2d/10/format.temp
- FIDs for publication/2d/10/pdata/
- FIDs for publication/2d/10/pdata/1/
- FIDs for publication/2d/10/pdata/1/1i
- FIDs for publication/2d/10/pdata/1/1r
- FIDs for publication/2d/10/pdata/1/auditp.txt
- FIDs for publication/2d/10/pdata/1/outd
- FIDs for publication/2d/10/pdata/1/proc
- FIDs for publication/2d/10/pdata/1/procs
- FIDs for publication/2d/10/prosol_History
- FIDs for publication/2d/10/pulseprogram
- FIDs for publication/2d/10/scon2
- FIDs for publication/2d/10/shimvalues
- FIDs for publication/2d/10/uxnmr.par
- FIDs for publication/2d/21/
- FIDs for publication/2d/21/4d 13c.png
- FIDs for publication/2d/21/acqu
- FIDs for publication/2d/21/acqus
- FIDs for publication/2d/21/audita.txt
- FIDs for publication/2d/21/cpdprg2
- FIDs for publication/2d/21/Document 5.mnova
- FIDs for publication/2d/21/fid
- FIDs for publication/2d/21/format.temp
- FIDs for publication/2d/21/pdata/
- FIDs for publication/2d/21/pdata/1/
- FIDs for publication/2d/21/pdata/1/outd
- FIDs for publication/2d/21/pdata/1/proc
- FIDs for publication/2d/21/pdata/1/procs
- FIDs for publication/2d/21/prosol_History
- FIDs for publication/2d/21/pulseprogram
- FIDs for publication/2d/21/scon2
- FIDs for publication/2d/21/shimvalues
- FIDs for publication/2d/21/uxnmr.par
- FIDs for publication/2e/
- FIDs for publication/2e/10/
- FIDs for publication/2e/10/2e 1h.png
- FIDs for publication/2e/10/acqu
- FIDs for publication/2e/10/acqus
- FIDs for publication/2e/10/audita.txt
- FIDs for publication/2e/10/Document 6.mnova
- FIDs for publication/2e/10/fid
- FIDs for publication/2e/10/format.temp
- FIDs for publication/2e/10/pdata/
- FIDs for publication/2e/10/pdata/1/
- FIDs for publication/2e/10/pdata/1/outd
- FIDs for publication/2e/10/pdata/1/proc
- FIDs for publication/2e/10/pdata/1/procs
- FIDs for publication/2e/10/prosol_History
- FIDs for publication/2e/10/pulseprogram
- FIDs for publication/2e/10/scon2
- FIDs for publication/2e/10/shimvalues
- FIDs for publication/2e/10/uxnmr.par
- FIDs for publication/2e/11/
- FIDs for publication/2e/11/2e 13c.png
- FIDs for publication/2e/11/acqu
- FIDs for publication/2e/11/acqus
- FIDs for publication/2e/11/audita.txt
- FIDs for publication/2e/11/cpdprg2
- FIDs for publication/2e/11/Document 7.mnova
- FIDs for publication/2e/11/fid
- FIDs for publication/2e/11/format.temp
- FIDs for publication/2e/11/pdata/
- FIDs for publication/2e/11/pdata/1/
- FIDs for publication/2e/11/pdata/1/outd
- FIDs for publication/2e/11/pdata/1/proc
- FIDs for publication/2e/11/pdata/1/procs
- FIDs for publication/2e/11/prosol_History
- FIDs for publication/2e/11/pulseprogram
- FIDs for publication/2e/11/scon2
- FIDs for publication/2e/11/shimvalues
- FIDs for publication/2e/11/uxnmr.par
- FIDs for publication/2f/
- FIDs for publication/2f/1/
- FIDs for publication/2f/1/2f 1h.png
- FIDs for publication/2f/1/acqu
- FIDs for publication/2f/1/acqus
- FIDs for publication/2f/1/audita.txt
- FIDs for publication/2f/1/Document 8.mnova
- FIDs for publication/2f/1/fid
- FIDs for publication/2f/1/format.temp
- FIDs for publication/2f/1/pdata/
- FIDs for publication/2f/1/pdata/1/
- FIDs for publication/2f/1/pdata/1/outd
- FIDs for publication/2f/1/pdata/1/proc
- FIDs for publication/2f/1/pdata/1/procs
- FIDs for publication/2f/1/pdata/1/title
- FIDs for publication/2f/1/pulseprogram
- FIDs for publication/2f/1/scon2
- FIDs for publication/2f/1/shimvalues
- FIDs for publication/2f/1/uxnmr.par
- FIDs for publication/2f/11/
- FIDs for publication/2f/11/2f 13c.png
- FIDs for publication/2f/11/acqu
- FIDs for publication/2f/11/acqus
- FIDs for publication/2f/11/audita.txt
- FIDs for publication/2f/11/cpdprg2
- FIDs for publication/2f/11/Document 9.mnova
- FIDs for publication/2f/11/fid
- FIDs for publication/2f/11/format.temp
- FIDs for publication/2f/11/pdata/
- FIDs for publication/2f/11/pdata/1/
- FIDs for publication/2f/11/pdata/1/outd
- FIDs for publication/2f/11/pdata/1/proc
- FIDs for publication/2f/11/pdata/1/procs
- FIDs for publication/2f/11/prosol_History
- FIDs for publication/2f/11/pulseprogram
- FIDs for publication/2f/11/scon2
- FIDs for publication/2f/11/shimvalues
- FIDs for publication/2f/11/uxnmr.par
- FIDs for publication/2g/
- FIDs for publication/2g/1/
- FIDs for publication/2g/1/2g 1h.png
- FIDs for publication/2g/1/acqu
- FIDs for publication/2g/1/acqus
- FIDs for publication/2g/1/audita.txt
- FIDs for publication/2g/1/Document 12.mnova
- FIDs for publication/2g/1/fid
- FIDs for publication/2g/1/format.temp
- FIDs for publication/2g/1/pdata/
- FIDs for publication/2g/1/pdata/1/
- FIDs for publication/2g/1/pdata/1/outd
- FIDs for publication/2g/1/pdata/1/proc
- FIDs for publication/2g/1/pdata/1/procs
- FIDs for publication/2g/1/prosol_History
- FIDs for publication/2g/1/pulseprogram
- FIDs for publication/2g/1/scon2
- FIDs for publication/2g/1/shimvalues
- FIDs for publication/2g/1/uxnmr.par
- FIDs for publication/2g/11/
- FIDs for publication/2g/11/2g 13c.png
- FIDs for publication/2g/11/acqu
- FIDs for publication/2g/11/acqus
- FIDs for publication/2g/11/AKW 88.11.fid.mnova
- FIDs for publication/2g/11/audita.txt
- FIDs for publication/2g/11/cpdprg2
- FIDs for publication/2g/11/fid
- FIDs for publication/2g/11/format.temp
- FIDs for publication/2g/11/pdata/
- FIDs for publication/2g/11/pdata/1/
- FIDs for publication/2g/11/pdata/1/outd
- FIDs for publication/2g/11/pdata/1/proc
- FIDs for publication/2g/11/pdata/1/procs
- FIDs for publication/2g/11/prosol_History
- FIDs for publication/2g/11/pulseprogram
- FIDs for publication/2g/11/scon2
- FIDs for publication/2g/11/shimvalues
- FIDs for publication/2g/11/uxnmr.par
- FIDs for publication/2h/
- FIDs for publication/2h/10/
- FIDs for publication/2h/10/2h 1h.png
- FIDs for publication/2h/10/acqu
- FIDs for publication/2h/10/acqus
- FIDs for publication/2h/10/AKW 82.10.fid.mnova
- FIDs for publication/2h/10/audita.txt
- FIDs for publication/2h/10/fid
- FIDs for publication/2h/10/format.temp
- FIDs for publication/2h/10/pdata/
- FIDs for publication/2h/10/pdata/1/
- FIDs for publication/2h/10/pdata/1/1i
- FIDs for publication/2h/10/pdata/1/1r
- FIDs for publication/2h/10/pdata/1/auditp.txt
- FIDs for publication/2h/10/pdata/1/intrng
- FIDs for publication/2h/10/pdata/1/outd
- FIDs for publication/2h/10/pdata/1/proc
- FIDs for publication/2h/10/pdata/1/procs
- FIDs for publication/2h/10/prosol_History
- FIDs for publication/2h/10/pulseprogram
- FIDs for publication/2h/10/scon2
- FIDs for publication/2h/10/shimvalues
- FIDs for publication/2h/10/uxnmr.par
[truncated: 1,880 more entries]
