# Supplementary material for: Trifluoromethylated Pyrazoles via Sequential (3 + 2)-Cycloaddition of Fluorinated Nitrile Imines with Chalcones and Solvent-Dependent Deacylative Oxidation Reactions
Source: Org Lett. 2022 Mar 28;24(13):2499–503. doi: 10.1021/acs.orglett.2c00521 (PMC9003577; doi:10.1021/acs.orglett.2c00521)
Supplement: Supplementary file 1 — ol2c00521_si_002.zip [file ol2c00521_si_002.zip › FIDs for publication/2a/1/audita.txt]

##TITLE= Audit trail, TOPSPIN		Version 2.1
##JCAMPDX= 5.01
##ORIGIN= Bruker BioSpin GmbH
##OWNER= Arek
$$ d:/data/walentyna/nmr/mpj-01063e/1/audita.txt
##AUDIT TRAIL=  $$ (NUMBER, WHEN, WHO, WHERE, PROCESS, VERSION, WHAT)
(   1,<2017-02-27 08:42:08.656 +0100>,<Arek>,<CZC9293160>,<go>,<TOPSPIN 2.1>,
      <created by zg
	started at 2017-02-27 08:41:00.906 +0100,
	POWCHK enabled, PULCHK disabled,
       configuration hash MD5:
       06 EE 88 B6 C4 5D C0 3B D7 D2 C7 49 E9 02 B3 F9
       data hash MD5: 64K
       3E 22 3F C0 7C A1 13 87 A5 91 88 0E E1 01 5E A0>)
##END=

$$ hash MD5
$$ ED 64 21 F8 94 7A C7 AC 2E 25 40 B0 A1 96 4B 8B
