# Supplementary material for: Trifluoromethylated Pyrazoles via Sequential (3 + 2)-Cycloaddition of Fluorinated Nitrile Imines with Chalcones and Solvent-Dependent Deacylative Oxidation Reactions
Source: Org Lett. 2022 Mar 28;24(13):2499–503. doi: 10.1021/acs.orglett.2c00521 (PMC9003577; doi:10.1021/acs.orglett.2c00521)
Supplement: Supplementary file 1 — ol2c00521_si_002.zip [file ol2c00521_si_002.zip › FIDs for publication/2a/11/scon2]

##TITLE= Parameter file, TOPSPIN		Version 2.1
##JCAMPDX= 5.0
##DATATYPE= Parameter Values
##NPOINTS= 1	$$ modification sequence number
##ORIGIN= Bruker BioSpin GmbH
##OWNER= Arek
$$ 2017-02-27 17:23:36.125 +0100  Arek@CZC9293160
$$ D:\/data/ela/nmr/mpj-01063f/11/scon2
$$ process C:\Bruker\TOPSPIN\prog\mod\go.exe
##$BLKTR= (0..15)
3 3 3 3 3 3 3 3 3 3 3 3 3 3 3 3
##$DE1= 4.5
##$DEADC= 0.5
##$DEPA= 4.5
##$DERX= 1.5
##$FILCOR= 0
##END=
