# Supplementary material for: Trifluoromethylated Pyrazoles via Sequential (3 + 2)-Cycloaddition of Fluorinated Nitrile Imines with Chalcones and Solvent-Dependent Deacylative Oxidation Reactions
Source: Org Lett. 2022 Mar 28;24(13):2499–503. doi: 10.1021/acs.orglett.2c00521 (PMC9003577; doi:10.1021/acs.orglett.2c00521)
Supplement: Supplementary file 1 — ol2c00521_si_002.zip [file ol2c00521_si_002.zip › FIDs for publication/2a/11/shimvalues]

# Mon Feb 27 18:14:32 2017
#$$PROBEID=39
#$$PROBEINFO=5 mm TBI 1H/31P/D-BB Z-GRD Z5740/0003
#$$PICSINFO=Z5740_0003_39.par
#
# Active Shim Gradients
#
Z           		8365            
Z2          		5281            
Z3          		2262            
Z4          		5516            
Z5          		-2223           
Z6          		-2618           
Z7          		0               
Z8          		0               
X           		2471            
XZ          		877             
XZ2         		5531            
XZ3         		509             
XZ4         		1044            
XZ5         		897             
Y           		2909            
YZ          		-1691           
YZ2         		-9193           
YZ3         		-2561           
YZ4         		3287            
YZ5         		2107            
XY          		4643            
XYZ         		-7880           
XYZ2        		1191            
XYZ3        		220             
XYZ4        		-2579           
XYZ5        		1138            
(X2-Y2)     		-4721           
(X2-Y2)Z    		-9585           
(X2-Y2)Z2   		987             
(X2-Y2)Z3   		2163            
(X2-Y2)Z4   		2016            
(X2-Y2)Z5   		-771            
X3          		9889            
X3Z         		11702           
Y3          		1271            
Y3Z         		4425            
#
# Lock Parameter
#
LOCKPHASE		151.100 
LOCKPOWER		-26.500 
LOCKGAIN		132.343 
LOCKDC		-15.000 
LOCKSHIFT		7.240   
FIELD		3266.643
LOOPGAIN		-12.000 
LOOPTIME		0.400   
LOOPFILTER		100.000 
#
IEEE64_VERSION_CODE 1
#
# Shim currents 
#
SHIM_SETTING [1 ]  4184.14341984   
SHIM_SETTING [2 ]  6632.73358184   
SHIM_SETTING [3 ]  821.39764706    
SHIM_SETTING [4 ]  -1489.51302419  
SHIM_SETTING [5 ]  -281.00187952   
SHIM_SETTING [6 ]  2578.66894162   
SHIM_SETTING [7 ]  4447.88361245   
SHIM_SETTING [8 ]  5909.55516464   
SHIM_SETTING [9 ]  1903.17265752   
SHIM_SETTING [10]  2812.16508065   
SHIM_SETTING [11]  0.00000000      
SHIM_SETTING [12]  -3154.41300000  
SHIM_SETTING [13]  5696.46100000   
SHIM_SETTING [14]  -879.25300000   
SHIM_SETTING [15]  10045.54457872  
SHIM_SETTING [16]  6748.90057872   
SHIM_SETTING [17]  -2032.52122268  
SHIM_SETTING [18]  -2256.48422268  
SHIM_SETTING [19]  1704.12663285   
SHIM_SETTING [20]  -1120.24536715  
SHIM_SETTING [21]  -9345.29300000  
SHIM_SETTING [22]  7083.23700000   
SHIM_SETTING [23]  -15842.31100000 
SHIM_SETTING [24]  921.79600000    
SHIM_SETTING [25]  -1402.25000000  
SHIM_SETTING [26]  98.02600000     
SHIM_SETTING [27]  10471.38600000  
SHIM_SETTING [28]  -7842.33255410  
SHIM_SETTING [29]  -753.26100000   
SHIM_SETTING [30]  51.77400000     
SHIM_SETTING [31]  7779.61206200   
SHIM_SETTING [32]  -1292.26255410  
SHIM_SETTING [33]  -4384.18500000  
SHIM_SETTING [34]  10379.03400000  
SHIM_SETTING [35]  1037.18300000   
SHIM_SETTING [36]  11663.34500000  
SHIM_SETTING [37]  6704.03839846   
SHIM_SETTING [38]  6698.85939846   
SHIM_SETTING [39]  3337.34006200   
SHIM_SETTING [40]  0.00000000      
