# Supplementary material for: Trifluoromethylated Pyrazoles via Sequential (3 + 2)-Cycloaddition of Fluorinated Nitrile Imines with Chalcones and Solvent-Dependent Deacylative Oxidation Reactions
Source: Org Lett. 2022 Mar 28;24(13):2499–503. doi: 10.1021/acs.orglett.2c00521 (PMC9003577; doi:10.1021/acs.orglett.2c00521)
Supplement: Supplementary file 1 — ol2c00521_si_002.zip [file ol2c00521_si_002.zip › FIDs for publication/2b/10/pdata/1/outd]

##TITLE= Parameter file, TOPSPIN		Version 2.1
##JCAMPDX= 5.0
##DATATYPE= Parameter Values
##NPOINTS= 1	$$ modification sequence number
##ORIGIN= Bruker BioSpin GmbH
##OWNER= Arek
$$ 2020-02-22 00:07:19.468 +0100  Arek@CZC9293160
$$ D:\/data/walentyna/nmr/gut-00904ba/10/pdata/1/outd
$$ process C:\Bruker\TOPSPIN\prog\mod\xwish3.exe
##$CURPLOT= <HP Color LaserJet CP1510 Series PCL 6>
##$CURPRIN= <$HP Color LaserJet CP1510 Series PCL 6>
##$DFORMAT= <normdp>
##$LAYOUT= <+/1D_H.xwp>
##$LFORMAT= <normlp>
##$PFORMAT= <normpl>
##$SURQMSG= 1
##END=
