# Supplementary material for: Trifluoromethylated Pyrazoles via Sequential (3 + 2)-Cycloaddition of Fluorinated Nitrile Imines with Chalcones and Solvent-Dependent Deacylative Oxidation Reactions
Source: Org Lett. 2022 Mar 28;24(13):2499–503. doi: 10.1021/acs.orglett.2c00521 (PMC9003577; doi:10.1021/acs.orglett.2c00521)
Supplement: Supplementary file 1 — ol2c00521_si_002.zip [file ol2c00521_si_002.zip › FIDs for publication/2b/11/audita.txt]

##TITLE= Audit trail, TOPSPIN		Version 2.1
##JCAMPDX= 5.01
##ORIGIN= Bruker BioSpin GmbH
##OWNER= Arek
$$ D:\/data/walentyna/nmr/gut-00904ba/11/audita.txt
##AUDIT TRAIL=  $$ (NUMBER, WHEN, WHO, WHERE, PROCESS, VERSION, WHAT)
(   1,<2020-02-22 03:36:15.828 +0100>,<Arek>,<CZC9293160>,<go>,<TOPSPIN 2.1>,
      <created by zg
	started at 2020-02-22 00:13:07.875 +0100,
	POWCHK enabled, PULCHK disabled,
       configuration hash MD5:
       7D 22 98 4C 47 F9 F8 DB 75 A2 77 6F B0 06 50 5D
       data hash MD5: 64K
       AF 80 52 FE E1 F1 9B D1 D7 77 D5 1E 02 97 2F 93>)
(   2,<2020-02-22 03:36:16.515 +0100>,<Arek>,<CZC9293160>,<audit>,<TOPSPIN 2.1>,
      <user comment:
       ICON-NMR User ID: walentyna
       data hash MD5: 64K
       AF 80 52 FE E1 F1 9B D1 D7 77 D5 1E 02 97 2F 93>)
##END=

$$ hash MD5
$$ BA 4C 86 49 F3 7B F4 CF 96 11 60 72 81 2A 89 9D
