# Supplementary material for: Trifluoromethylated Pyrazoles via Sequential (3 + 2)-Cycloaddition of Fluorinated Nitrile Imines with Chalcones and Solvent-Dependent Deacylative Oxidation Reactions
Source: Org Lett. 2022 Mar 28;24(13):2499–503. doi: 10.1021/acs.orglett.2c00521 (PMC9003577; doi:10.1021/acs.orglett.2c00521)
Supplement: Supplementary file 1 — ol2c00521_si_002.zip [file ol2c00521_si_002.zip › FIDs for publication/2c/10/audita.txt]

##TITLE= Audit trail, TOPSPIN		Version 2.1
##JCAMPDX= 5.01
##ORIGIN= Bruker BioSpin GmbH
##OWNER= Arek
$$ D:\/data/ela/nmr/pbg-00496z/10/audita.txt
##AUDIT TRAIL=  $$ (NUMBER, WHEN, WHO, WHERE, PROCESS, VERSION, WHAT)
(   1,<2017-01-02 21:10:00.609 +0100>,<Arek>,<CZC9293160>,<go>,<TOPSPIN 2.1>,
      <created by zg
	started at 2017-01-02 21:08:52.906 +0100,
	POWCHK enabled, PULCHK disabled,
       configuration hash MD5:
       2F ED F8 F5 BF 58 A7 DA DE DE 68 66 51 EF 5E F3
       data hash MD5: 64K
       3F 78 F6 CE 67 78 AE 45 28 9A 74 A4 05 62 56 43>)
(   2,<2017-01-02 21:10:01.328 +0100>,<Arek>,<CZC9293160>,<audit>,<TOPSPIN 2.1>,
      <user comment:
       ICON-NMR User ID: ela
       data hash MD5: 64K
       3F 78 F6 CE 67 78 AE 45 28 9A 74 A4 05 62 56 43>)
##END=

$$ hash MD5
$$ 7D 0B C8 9E D2 95 D4 B0 CD A7 B2 F6 FB 24 63 A7
