# Supplementary material for: Trifluoromethylated Pyrazoles via Sequential (3 + 2)-Cycloaddition of Fluorinated Nitrile Imines with Chalcones and Solvent-Dependent Deacylative Oxidation Reactions
Source: Org Lett. 2022 Mar 28;24(13):2499–503. doi: 10.1021/acs.orglett.2c00521 (PMC9003577; doi:10.1021/acs.orglett.2c00521)
Supplement: Supplementary file 1 — ol2c00521_si_002.zip [file ol2c00521_si_002.zip › FIDs for publication/2c/10/pdata/1/auditp.txt]

##TITLE= Audit trail, TOPSPIN		Version 2.1
##JCAMPDX= 5.01
##ORIGIN= Bruker BioSpin GmbH
##OWNER= Arek
$$ D:\/data/ela/nmr/pbg-00496z/10/pdata/1/auditp.txt
##AUDIT TRAIL=  $$ (NUMBER, WHEN, WHO, WHERE, PROCESS, VERSION, WHAT)
(   1,<2017-01-02 21:10:00.609 +0100>,<Arek>,<CZC9293160>,<go>,<TOPSPIN 2.1>,
      <created by zg
	started at 2017-01-02 21:08:52.906 +0100,
	POWCHK enabled, PULCHK disabled,
       configuration hash MD5:
       2F ED F8 F5 BF 58 A7 DA DE DE 68 66 51 EF 5E F3
       data hash MD5: 64K
       3F 78 F6 CE 67 78 AE 45 28 9A 74 A4 05 62 56 43>)
(   2,<2017-01-02 21:10:01.328 +0100>,<Arek>,<CZC9293160>,<audit>,<TOPSPIN 2.1>,
      <user comment:
       ICON-NMR User ID: ela
       data hash MD5: 64K
       3F 78 F6 CE 67 78 AE 45 28 9A 74 A4 05 62 56 43>)
(   3,<2017-01-03 00:10:41.625 +0100>,<Arek>,<CZC9293160>,<proc1d>,<TOPSPIN 2.1>,
      <Start of raw data processing
       ef LB = 0.3 FT_mod = 6 PKNL = 1 SI = 32K 
       data hash MD5: 32K
       CB 05 B7 9B FC 5C 4B C2 BB 83 7A 21 AA 40 03 BF>)
(   4,<2017-01-03 00:10:41.781 +0100>,<Arek>,<CZC9293160>,<proc1d>,<TOPSPIN 2.1>,
      <apk 
       data hash MD5: 32K
       30 C5 4A 4B 0F E4 62 0A 9C D7 4C 4B 48 E4 B4 92>)
(   5,<2017-01-03 00:10:41.828 +0100>,<Arek>,<CZC9293160>,<proc1d>,<TOPSPIN 2.1>,
      <abs ABSG = 5 
       data hash MD5: 32K
       8F AE 8C EE 8E EC 42 7A 7C 58 A5 FA C5 FA B5 B9>)
##END=

$$ hash MD5
$$ 3D 57 3D 9B 35 89 81 C3 C2 29 B6 A2 8C D9 B4 AE
