# Supplementary material for: Trifluoromethylated Pyrazoles via Sequential (3 + 2)-Cycloaddition of Fluorinated Nitrile Imines with Chalcones and Solvent-Dependent Deacylative Oxidation Reactions
Source: Org Lett. 2022 Mar 28;24(13):2499–503. doi: 10.1021/acs.orglett.2c00521 (PMC9003577; doi:10.1021/acs.orglett.2c00521)
Supplement: Supplementary file 1 — ol2c00521_si_002.zip [file ol2c00521_si_002.zip › FIDs for publication/2c/10/shimvalues]

# Mon Jan 02 21:10:00 2017
#$$PROBEID=39
#$$PROBEINFO=5 mm TBI 1H/31P/D-BB Z-GRD Z5740/0003
#$$PICSINFO=Z5740_0003_39.par
#
# Active Shim Gradients
#
Z           		8348            
Z2          		5198            
Z3          		2230            
Z4          		6162            
Z5          		-2089           
Z6          		-2618           
Z7          		0               
Z8          		0               
X           		2432            
XZ          		884             
XZ2         		5531            
XZ3         		509             
XZ4         		1044            
XZ5         		897             
Y           		2928            
YZ          		-1665           
YZ2         		-9193           
YZ3         		-2561           
YZ4         		3287            
YZ5         		2107            
XY          		4643            
XYZ         		-7880           
XYZ2        		1191            
XYZ3        		220             
XYZ4        		-2579           
XYZ5        		1138            
(X2-Y2)     		-4721           
(X2-Y2)Z    		-9585           
(X2-Y2)Z2   		987             
(X2-Y2)Z3   		2163            
(X2-Y2)Z4   		2016            
(X2-Y2)Z5   		-771            
X3          		9889            
X3Z         		11702           
Y3          		1271            
Y3Z         		4425            
#
# Lock Parameter
#
LOCKPHASE		151.100 
LOCKPOWER		-26.500 
LOCKGAIN		127.311 
LOCKDC		-15.000 
LOCKSHIFT		7.240   
FIELD		3276.299
LOOPGAIN		-12.000 
LOOPTIME		0.400   
LOOPFILTER		100.000 
#
IEEE64_VERSION_CODE 1
#
# Shim currents 
#
SHIM_SETTING [1 ]  4177.01541239   
SHIM_SETTING [2 ]  6642.28842574   
SHIM_SETTING [3 ]  904.03890585    
SHIM_SETTING [4 ]  -1956.78509143  
SHIM_SETTING [5 ]  43.36794144     
SHIM_SETTING [6 ]  2644.16320460   
SHIM_SETTING [7 ]  5140.30454165   
SHIM_SETTING [8 ]  6436.15010527   
SHIM_SETTING [9 ]  2154.86877727   
SHIM_SETTING [10]  2989.66633242   
SHIM_SETTING [11]  0.00000000      
SHIM_SETTING [12]  -3154.41300000  
SHIM_SETTING [13]  5696.46100000   
SHIM_SETTING [14]  -879.25300000   
SHIM_SETTING [15]  10017.32444111  
SHIM_SETTING [16]  6706.68030864   
SHIM_SETTING [17]  -2068.16817880  
SHIM_SETTING [18]  -2298.83690529  
SHIM_SETTING [19]  1686.90916327   
SHIM_SETTING [20]  -1139.94339484  
SHIM_SETTING [21]  -9345.29300000  
SHIM_SETTING [22]  7083.23700000   
SHIM_SETTING [23]  -15842.31100000 
SHIM_SETTING [24]  921.79600000    
SHIM_SETTING [25]  -1402.25000000  
SHIM_SETTING [26]  98.02600000     
SHIM_SETTING [27]  10471.38600000  
SHIM_SETTING [28]  -7799.17423263  
SHIM_SETTING [29]  -753.26100000   
SHIM_SETTING [30]  51.77400000     
SHIM_SETTING [31]  7811.06570437   
SHIM_SETTING [32]  -1301.10444925  
SHIM_SETTING [33]  -4384.18500000  
SHIM_SETTING [34]  10379.03400000  
SHIM_SETTING [35]  1037.18300000   
SHIM_SETTING [36]  11663.34500000  
SHIM_SETTING [37]  6708.42488602   
SHIM_SETTING [38]  6712.45729835   
SHIM_SETTING [39]  3343.88688156   
SHIM_SETTING [40]  0.00000000      
