# Supplementary material for: Trifluoromethylated Pyrazoles via Sequential (3 + 2)-Cycloaddition of Fluorinated Nitrile Imines with Chalcones and Solvent-Dependent Deacylative Oxidation Reactions
Source: Org Lett. 2022 Mar 28;24(13):2499–503. doi: 10.1021/acs.orglett.2c00521 (PMC9003577; doi:10.1021/acs.orglett.2c00521)
Supplement: Supplementary file 1 — ol2c00521_si_002.zip [file ol2c00521_si_002.zip › FIDs for publication/2d/10/pdata/1/auditp.txt]

##TITLE= Audit trail, TOPSPIN		Version 2.1
##JCAMPDX= 5.01
##ORIGIN= Bruker BioSpin GmbH
##OWNER= Arek
$$ D:\/data/walentyna/nmr/gut-00912p/10/pdata/1/auditp.txt
##AUDIT TRAIL=  $$ (NUMBER, WHEN, WHO, WHERE, PROCESS, VERSION, WHAT)
(   1,<2020-03-06 16:44:36.453 +0100>,<Arek>,<CZC9293160>,<go>,<TOPSPIN 2.1>,
      <created by zg
	started at 2020-03-06 16:43:28.546 +0100,
	POWCHK enabled, PULCHK disabled,
       configuration hash MD5:
       7D 22 98 4C 47 F9 F8 DB 75 A2 77 6F B0 06 50 5D
       data hash MD5: 64K
       C5 BF F4 C3 29 50 10 D8 BA 13 83 BD C0 3D 96 4F>)
(   2,<2020-03-06 16:44:37.031 +0100>,<Arek>,<CZC9293160>,<audit>,<TOPSPIN 2.1>,
      <user comment:
       ICON-NMR User ID: walentyna
       data hash MD5: 64K
       C5 BF F4 C3 29 50 10 D8 BA 13 83 BD C0 3D 96 4F>)
(   3,<2020-03-06 16:45:15.406 +0100>,<Arek>,<CZC9293160>,<proc1d>,<TOPSPIN 2.1>,
      <Start of raw data processing
       ft FT_mod = 6 PKNL = 1 SI = 32K 
       data hash MD5: 32K
       5C 7E A9 F6 26 27 03 33 9A 9F 56 CC 7A 7C 9D AE>)
(   4,<2020-03-06 16:45:20.953 +0100>,<Arek>,<CZC9293160>,<proc1d>,<TOPSPIN 2.1>,
      <apk 
       data hash MD5: 32K
       64 12 A9 66 F6 AA 3D 98 AC B6 52 73 D9 22 C1 8F>)
##END=

$$ hash MD5
$$ 53 A1 55 2F 78 59 4A 60 98 4C D3 BA 67 36 11 DA
