# Supplementary material for: Trifluoromethylated Pyrazoles via Sequential (3 + 2)-Cycloaddition of Fluorinated Nitrile Imines with Chalcones and Solvent-Dependent Deacylative Oxidation Reactions
Source: Org Lett. 2022 Mar 28;24(13):2499–503. doi: 10.1021/acs.orglett.2c00521 (PMC9003577; doi:10.1021/acs.orglett.2c00521)
Supplement: Supplementary file 1 — ol2c00521_si_002.zip [file ol2c00521_si_002.zip › FIDs for publication/2d/10/shimvalues]

# Fri Mar 06 16:44:36 2020
#$$PROBEID=38
#$$PROBEINFO=5 mm PABBO BB-1H/D Z-GRD Z847801/0099
#$$PICSINFO=Z847801_0099_38.par
#
# Active Shim Gradients
#
Z           		9333            
Z2          		5409            
Z3          		1389            
Z4          		6256            
Z5          		-1379           
Z6          		-3235           
Z7          		0               
Z8          		0               
X           		2233            
XZ          		895             
XZ2         		6328            
XZ3         		484             
XZ4         		2638            
XZ5         		-17328          
Y           		2414            
YZ          		-664            
YZ2         		-8355           
YZ3         		-5056           
YZ4         		646             
YZ5         		16297           
XY          		4817            
XYZ         		-7518           
XYZ2        		-394            
XYZ3        		-1767           
XYZ4        		1829            
XYZ5        		1138            
(X2-Y2)     		-4852           
(X2-Y2)Z    		-9406           
(X2-Y2)Z2   		1159            
(X2-Y2)Z3   		2953            
(X2-Y2)Z4   		3795            
(X2-Y2)Z5   		-771            
X3          		10886           
X3Z         		9881            
Y3          		1401            
Y3Z         		3943            
#
# Lock Parameter
#
LOCKPHASE		90.600  
LOCKPOWER		-27.000 
LOCKGAIN		129.464 
LOCKDC		-15.000 
LOCKSHIFT		7.240   
FIELD		3064.646
LOOPGAIN		-12.000 
LOOPTIME		0.400   
LOOPFILTER		100.000 
#
IEEE64_VERSION_CODE 1
#
# Shim currents 
#
SHIM_SETTING [1 ]  4604.25529658   
SHIM_SETTING [2 ]  6998.36955066   
SHIM_SETTING [3 ]  735.42493521    
SHIM_SETTING [4 ]  -1422.15775311  
SHIM_SETTING [5 ]  636.30555429    
SHIM_SETTING [6 ]  1852.81216825   
SHIM_SETTING [7 ]  4802.08039355   
SHIM_SETTING [8 ]  5909.80366277   
SHIM_SETTING [9 ]  2010.78714960   
SHIM_SETTING [10]  2894.52640148   
SHIM_SETTING [11]  0.00000000      
SHIM_SETTING [12]  -2542.04500000  
SHIM_SETTING [13]  5344.15200000   
SHIM_SETTING [14]  487.41600000    
SHIM_SETTING [15]  5267.13999536   
SHIM_SETTING [16]  14630.63599536  
SHIM_SETTING [17]  -8418.02312602  
SHIM_SETTING [18]  -565.11112602   
SHIM_SETTING [19]  -15662.80478917 
SHIM_SETTING [20]  17991.57321083  
SHIM_SETTING [21]  -7671.17900000  
SHIM_SETTING [22]  7233.84900000   
SHIM_SETTING [23]  -18251.20600000 
SHIM_SETTING [24]  -739.75500000   
SHIM_SETTING [25]  611.98100000    
SHIM_SETTING [26]  452.93300000    
SHIM_SETTING [27]  10071.60700000  
SHIM_SETTING [28]  -5361.21578745  
SHIM_SETTING [29]  994.13365018    
SHIM_SETTING [30]  5612.55765018   
SHIM_SETTING [31]  15541.98281496  
SHIM_SETTING [32]  -6203.70078745  
SHIM_SETTING [33]  -4917.24381221  
SHIM_SETTING [34]  12058.81818779  
SHIM_SETTING [35]  -524.21107850   
SHIM_SETTING [36]  7078.59492150   
SHIM_SETTING [37]  -8426.76702328  
SHIM_SETTING [38]  16785.68497672  
SHIM_SETTING [39]  -1215.14918504  
SHIM_SETTING [40]  0.00000000      
