# Supplementary material for: Trifluoromethylated Pyrazoles via Sequential (3 + 2)-Cycloaddition of Fluorinated Nitrile Imines with Chalcones and Solvent-Dependent Deacylative Oxidation Reactions
Source: Org Lett. 2022 Mar 28;24(13):2499–503. doi: 10.1021/acs.orglett.2c00521 (PMC9003577; doi:10.1021/acs.orglett.2c00521)
Supplement: Supplementary file 1 — ol2c00521_si_002.zip [file ol2c00521_si_002.zip › FIDs for publication/2d/21/audita.txt]

##TITLE= Audit trail, TOPSPIN		Version 2.1
##JCAMPDX= 5.01
##ORIGIN= Bruker BioSpin GmbH
##OWNER= Arek
$$ D:\/data/walentyna/nmr/gut-00912p/21/audita.txt
##AUDIT TRAIL=  $$ (NUMBER, WHEN, WHO, WHERE, PROCESS, VERSION, WHAT)
(   1,<2020-03-07 11:37:37.000 +0100>,<Arek>,<CZC9293160>,<go>,<TOPSPIN 2.1>,
      <created by zg
	started at 2020-03-07 08:14:31.046 +0100,
	POWCHK enabled, PULCHK disabled,
       configuration hash MD5:
       7D 22 98 4C 47 F9 F8 DB 75 A2 77 6F B0 06 50 5D
       data hash MD5: 64K
       2D E1 E3 9B 69 C3 F7 7F B7 DF 51 D7 FF 75 D1 77>)
(   2,<2020-03-07 11:37:37.750 +0100>,<Arek>,<CZC9293160>,<audit>,<TOPSPIN 2.1>,
      <user comment:
       ICON-NMR User ID: walentyna
       data hash MD5: 64K
       2D E1 E3 9B 69 C3 F7 7F B7 DF 51 D7 FF 75 D1 77>)
##END=

$$ hash MD5
$$ 91 F5 B5 38 52 F4 5E EF F1 14 2E FF B2 15 04 AD
