# Supplementary material for: Trifluoromethylated Pyrazoles via Sequential (3 + 2)-Cycloaddition of Fluorinated Nitrile Imines with Chalcones and Solvent-Dependent Deacylative Oxidation Reactions
Source: Org Lett. 2022 Mar 28;24(13):2499–503. doi: 10.1021/acs.orglett.2c00521 (PMC9003577; doi:10.1021/acs.orglett.2c00521)
Supplement: Supplementary file 1 — ol2c00521_si_002.zip [file ol2c00521_si_002.zip › FIDs for publication/2e/11/audita.txt]

##TITLE= Audit trail, TOPSPIN		Version 2.1
##JCAMPDX= 5.01
##ORIGIN= Bruker BioSpin GmbH
##OWNER= Arek
$$ D:\/data/walentyna/nmr/gut-00910ba/11/audita.txt
##AUDIT TRAIL=  $$ (NUMBER, WHEN, WHO, WHERE, PROCESS, VERSION, WHAT)
(   1,<2020-03-07 00:38:13.125 +0100>,<Arek>,<CZC9293160>,<go>,<TOPSPIN 2.1>,
      <created by zg
	started at 2020-03-06 21:15:07.140 +0100,
	POWCHK enabled, PULCHK disabled,
       configuration hash MD5:
       7D 22 98 4C 47 F9 F8 DB 75 A2 77 6F B0 06 50 5D
       data hash MD5: 64K
       DD B7 73 34 F7 D1 C8 39 24 79 4E A6 47 A5 BA F5>)
(   2,<2020-03-07 00:38:13.843 +0100>,<Arek>,<CZC9293160>,<audit>,<TOPSPIN 2.1>,
      <user comment:
       ICON-NMR User ID: walentyna
       data hash MD5: 64K
       DD B7 73 34 F7 D1 C8 39 24 79 4E A6 47 A5 BA F5>)
##END=

$$ hash MD5
$$ A1 59 DE 99 20 88 CD 1D 11 8A F9 2B 3F 68 40 65
