# Supplementary material for: Trifluoromethylated Pyrazoles via Sequential (3 + 2)-Cycloaddition of Fluorinated Nitrile Imines with Chalcones and Solvent-Dependent Deacylative Oxidation Reactions
Source: Org Lett. 2022 Mar 28;24(13):2499–503. doi: 10.1021/acs.orglett.2c00521 (PMC9003577; doi:10.1021/acs.orglett.2c00521)
Supplement: Supplementary file 1 — ol2c00521_si_002.zip [file ol2c00521_si_002.zip › FIDs for publication/2f/1/audita.txt]

##TITLE= Audit trail, TOPSPIN		Version 2.1
##JCAMPDX= 5.01
##ORIGIN= Bruker BioSpin GmbH
##OWNER= Arek
$$ d:/data/ela/nmr/gut-00911/1/audita.txt
##AUDIT TRAIL=  $$ (NUMBER, WHEN, WHO, WHERE, PROCESS, VERSION, WHAT)
(   1,<2020-06-03 12:20:34.359 +0200>,<Arek>,<CZC9293160>,<go>,<TOPSPIN 2.1>,
      <created by zg
	started at 2020-06-03 12:19:26.609 +0200,
	POWCHK enabled, PULCHK disabled,
       configuration hash MD5:
       01 DD 70 8C B7 C3 65 FE 8C F1 A0 92 35 55 1A FB
       data hash MD5: 64K
       7A DE C7 D1 C3 86 F2 18 EB 21 87 C2 6A 22 0E 39>)
##END=

$$ hash MD5
$$ 7A 2B 3A 36 71 FE 90 F7 ED 86 58 62 10 61 20 7A
