# Supplementary material for: Trifluoromethylated Pyrazoles via Sequential (3 + 2)-Cycloaddition of Fluorinated Nitrile Imines with Chalcones and Solvent-Dependent Deacylative Oxidation Reactions
Source: Org Lett. 2022 Mar 28;24(13):2499–503. doi: 10.1021/acs.orglett.2c00521 (PMC9003577; doi:10.1021/acs.orglett.2c00521)
Supplement: Supplementary file 1 — ol2c00521_si_002.zip [file ol2c00521_si_002.zip › FIDs for publication/2g/1/audita.txt]

##TITLE= Audit trail, TOPSPIN		Version 2.1
##JCAMPDX= 5.01
##ORIGIN= Bruker BioSpin GmbH
##OWNER= Arek
$$ D:\/data/walentyna/nmr/akw-00088c/10/audita.txt
##AUDIT TRAIL=  $$ (NUMBER, WHEN, WHO, WHERE, PROCESS, VERSION, WHAT)
(   1,<2020-10-14 10:44:23.218 +0200>,<Arek>,<CZC9293160>,<go>,<TOPSPIN 2.1>,
      <created by zg
	started at 2020-10-14 10:43:15.500 +0200,
	POWCHK enabled, PULCHK disabled,
       configuration hash MD5:
       C6 EA 40 25 FA 8E E6 82 62 D5 CB B7 54 70 9A E2
       data hash MD5: 64K
       54 2D 26 AC AF 02 FB 1A FC 44 A7 69 9B 93 E6 9E>)
(   2,<2020-10-14 10:44:23.937 +0200>,<Arek>,<CZC9293160>,<audit>,<TOPSPIN 2.1>,
      <user comment:
       ICON-NMR User ID: walentyna
       data hash MD5: 64K
       54 2D 26 AC AF 02 FB 1A FC 44 A7 69 9B 93 E6 9E>)
##END=

$$ hash MD5
$$ D3 80 65 E8 2C D7 59 C2 BC 40 46 ED 63 0A 02 57
