# Supplementary material for: Trifluoromethylated Pyrazoles via Sequential (3 + 2)-Cycloaddition of Fluorinated Nitrile Imines with Chalcones and Solvent-Dependent Deacylative Oxidation Reactions
Source: Org Lett. 2022 Mar 28;24(13):2499–503. doi: 10.1021/acs.orglett.2c00521 (PMC9003577; doi:10.1021/acs.orglett.2c00521)
Supplement: Supplementary file 1 — ol2c00521_si_002.zip [file ol2c00521_si_002.zip › FIDs for publication/2g/11/shimvalues]

# Tue Oct 20 06:48:49 2020
#$$PROBEID=38
#$$PROBEINFO=5 mm PABBO BB-1H/D Z-GRD Z847801/0099
#$$PICSINFO=Z847801_0099_38.par
#
# Active Shim Gradients
#
Z           		9147            
Z2          		5375            
Z3          		1484            
Z4          		6048            
Z5          		-2070           
Z6          		-3235           
Z7          		0               
Z8          		0               
X           		2211            
XZ          		895             
XZ2         		6328            
XZ3         		484             
XZ4         		2638            
XZ5         		-17328          
Y           		2345            
YZ          		-664            
YZ2         		-8355           
YZ3         		-5056           
YZ4         		646             
YZ5         		16297           
XY          		4819            
XYZ         		-7518           
XYZ2        		-394            
XYZ3        		-1767           
XYZ4        		1829            
XYZ5        		1138            
(X2-Y2)     		-4852           
(X2-Y2)Z    		-9406           
(X2-Y2)Z2   		1159            
(X2-Y2)Z3   		2953            
(X2-Y2)Z4   		3795            
(X2-Y2)Z5   		-771            
X3          		10886           
X3Z         		9881            
Y3          		1401            
Y3Z         		3943            
#
# Lock Parameter
#
LOCKPHASE		90.600  
LOCKPOWER		-27.000 
LOCKGAIN		123.332 
LOCKDC		-15.000 
LOCKSHIFT		7.240   
FIELD		3032.369
LOOPGAIN		-12.000 
LOOPTIME		0.400   
LOOPFILTER		100.000 
#
IEEE64_VERSION_CODE 1
#
# Shim currents 
#
SHIM_SETTING [1 ]  4502.11210704   
SHIM_SETTING [2 ]  6934.09952544   
SHIM_SETTING [3 ]  221.02990343    
SHIM_SETTING [4 ]  -1271.51788092  
SHIM_SETTING [5 ]  -120.86587416   
SHIM_SETTING [6 ]  2484.23750248   
SHIM_SETTING [7 ]  4123.48803056   
SHIM_SETTING [8 ]  6144.18891059   
SHIM_SETTING [9 ]  1727.13357200   
SHIM_SETTING [10]  3012.17398490   
SHIM_SETTING [11]  0.00000000      
SHIM_SETTING [12]  -2542.04500000  
SHIM_SETTING [13]  5344.15200000   
SHIM_SETTING [14]  487.41600000    
SHIM_SETTING [15]  5247.53699542   
SHIM_SETTING [16]  14611.03299542  
SHIM_SETTING [17]  -8439.73000000  
SHIM_SETTING [18]  -586.81800000   
SHIM_SETTING [19]  -15673.07808441 
SHIM_SETTING [20]  17981.29991559  
SHIM_SETTING [21]  -7671.17900000  
SHIM_SETTING [22]  7233.84900000   
SHIM_SETTING [23]  -18251.20600000 
SHIM_SETTING [24]  -739.75500000   
SHIM_SETTING [25]  611.98100000    
SHIM_SETTING [26]  452.93300000    
SHIM_SETTING [27]  10071.60700000  
SHIM_SETTING [28]  -5423.24262844  
SHIM_SETTING [29]  994.74000000    
SHIM_SETTING [30]  5613.16400000   
SHIM_SETTING [31]  15473.29900000  
SHIM_SETTING [32]  -6265.72762844  
SHIM_SETTING [33]  -4916.24100000  
SHIM_SETTING [34]  12059.82100000  
SHIM_SETTING [35]  -522.66100000   
SHIM_SETTING [36]  7080.14500000   
SHIM_SETTING [37]  -8459.27327500  
SHIM_SETTING [38]  16753.17872500  
SHIM_SETTING [39]  -1283.83300000  
SHIM_SETTING [40]  0.00000000      
